# Supplementary material for: Modeling Pathway Dynamics of the Skeletal Muscle Response to Intravenous Methylprednisolone (MPL) Administration in Rats: Dosing and Tissue Effects
Source: Front Bioeng Biotechnol. 2020 Jul 14;8:759. doi: 10.3389/fbioe.2020.00759 (PMC7371857; doi:10.3389/fbioe.2020.00759)
Supplement: Supplementary file 2 [file Table_1.XLSX]

## Sheet: Read Me
Tab	Description
Manuscript Table 3	Counts of pathways that emerged as significant in response to acute and chronic MPL dosing in muscle. (See Supplementary Tables for complete list of significant pathways and all calculated metrics.)
Manuscript Table 4	Significant pathways common to acute and chronic MPL administration in muscle. The pathways exhibit statistically significant fractional coverage (fc p-value ≤0.05) and significant pathway activity (fp p-value ≤0.05) in both the acute and chronic dosing. Detailed descriptions of the dynamics observed in all significant pathways are included in Supplementary Table D.
Manuscript Figure 4	Simplified version of STD, color-coding common dynamic response types. Include in main text as a figure.
STA KEGG Rat PWs	All KEGG pathways available at time of this analysis available for rat tissue. Column entitled "Selected for Analysis due to Relevance to Muscle Tissue" indicates pathways that were selected for analysis of muscle tissue data.
STB Significant Acute PWs	Significant pathways that emerged from analysis of acute response data.
STC Significant Chronic PWs	Significant pathways that emerged from analysis of chronic response data.
STD Common PW Dynamics	Table describing the response patterns observed in the set of significant pathways common to acute and chronic dosing in muscle.

## Sheet: Manuscript Table 3
Counts of pathways that emerged as significant in response to acute and chronic MPL dosing in muscle. (See Supplementary Tables for complete list of significant pathways and all calculated metrics.)
Pathway Subgroup	Pathway Group	Significant Acute Response Pathways	Significant Chronic Response Pathways
Cell growth and death	Cellular Processes	5	3
Cell motility	Cellular Processes	1	1
Transport and catabolism	Cellular Processes	3	6
Signal transduction	Environmental Information Processing	17	15
Signaling molecules and interaction	Environmental Information Processing	1	0
Folding, sorting and degradation	Genetic Information Processing	1	4
Transcription	Genetic Information Processing	0	1
Translation	Genetic Information Processing	0	1
Amino acid metabolism	Metabolism	2	6
Carbohydrate metabolism	Metabolism	0	9
Energy metabolism	Metabolism	0	2
Lipid metabolism	Metabolism	4	2
Metabolism of cofactors and vitamins	Metabolism	0	1
Metabolism of other amino acids	Metabolism	1	1
Nucleotide metabolism	Metabolism	1	0
Xenobiotics biodegradation and metabolism	Metabolism	1	0
Endocrine system	Organismal Systems	12	8
Environmental adaptation	Organismal Systems	0	1
	Total	49	61

## Sheet: Manuscript Table 4
Significant pathways common to acute and chronic MPL administration in muscle. The pathways exhibit statistically significant fractional coverage (fc p-value ≤0.05) and significant pathway activity (fp p-value ≤0.05) in both the acute and chronic dosing. Detailed descriptions of the dynamics observed in all significant pathways are included in Supplementary Table D.
	Pathway	rno ID	Genes in KEGG Pathway	Acute				Chronic				Class
				Unique Genes in Pathway from Dataset	Fractional Pathway Coverage (fc)	Total Fraction of Pathway Activity Captured (total fp, pvalue <= 0.05)	Acute MPL Response	Unique Genes in Pathway from Dataset	Fractional Pathway Coverage (fc)	Total Fraction of Pathway Activity Captured (total fp, pvalue <= 0.05)	Chronic MPL Response
	Amino acid metabolism
	Arginine and proline metabolism	rno00330	52	9	0.173077	0.42351	monophasic	17	0.326923	0.560404	monophasic/tolerance	1
	Glutathione metabolism	rno00480	69	10	0.144928	0.685836	monophasic	22	0.318841	0.719091	monophasic/tolerance	1
	Cell growth and death
	Apoptosis	rno04210	141	23	0.163121	0.605842	monophasic	38	0.269504	0.551204	monophasic/tolerance	1
	Cellular senescence	rno04218	189	24	0.126984	0.571212	monophasic	44	0.232804	0.687685	monophasic/tolerance	1
	Ferroptosis	rno04216	41	9	0.219512	0.488445	monophasic	15	0.365854	0.722727	tolerance	1
	Cell motility
	Regulation of actin cytoskeleton	rno04810	223	21	0.0941704	0.472553	monophasic	48	0.215247	0.71226	monophasic/tolerance	1
	Endocrine system
	Adipocytokine signaling pathway	rno04920	74	14	0.189189	0.57263	monophasic/biphasic	20	0.27027	0.546536	tolerance	2
	Glucagon signaling pathway	rno04922	103	11	0.106796	0.654893	monophasic	32	0.31068	0.582166	monophasic/tolerance	1
	GnRH signaling pathway	rno04912	94	12	0.12766	0.596538	monophasic	29	0.308511	0.755012	biphasic/tolerance	1
	Insulin signaling pathway	rno04910	138	18	0.130435	0.502353	monophasic	43	0.311594	0.731888	monophasic/tolerance	1
	Oxytocin signaling pathway	rno04921	157	21	0.133758	0.583349	monophasic	40	0.254777	0.567509	monophasic/tolerance	1
	PPAR signaling pathway	rno03320	82	15	0.182927	0.613436	monophasic	21	0.256098	0.611359	monophasic/tolerance	1
	Prolactin signaling pathway	rno04917	74	13	0.175676	0.612722	monophasic	18	0.243243	0.476375	biphasic/tolerance	1
	Thyroid hormone signaling pathway	rno04919	118	21	0.177966	0.414413	monophasic	30	0.254237	0.552365	tolerance	1
	Folding, sorting and degradation
	Proteasome	rno03050	48	14	0.291667	0.624059	biphasic	30	0.625	0.872457	tolerance	1
	Lipid metabolism
	Fatty acid degradation	rno00071	47	11	0.234043	0.441271	biphasic	18	0.382979	0.70119	tolerance	1
	Fatty acid metabolism	rno01212	59	12	0.20339	0.594754	monophasic	19	0.322034	0.679575	tolerance	1
	Signal transduction
	AMPK signaling pathway	rno04152	127	16	0.125984	0.498723	monophasic	36	0.283465	0.580372	tolerance	1
	cGMP-PKG signaling pathway	rno04022	172	19	0.110465	0.539664	monophasic	38	0.22093	0.526287	monophasic/tolerance	1
	ErbB signaling pathway	rno04012	88	11	0.125	0.702204	monophasic	23	0.261364	0.610306	tolerance	1
	FoxO signaling pathway	rno04068	134	16	0.119403	0.605293	monophasic	43	0.320896	0.681635	biphasic/tolerance	1
	HIF-1 signaling pathway	rno04066	107	16	0.149533	0.550325	monophasic	35	0.327103	0.673026	monophasic/tolerance	1
	MAPK signaling pathway	rno04010	300	39	0.13	0.586372	monophasic/biphasic	68	0.226667	0.806815	monophasic/tolerance	2
	PI3K-Akt signaling pathway	rno04151	349	45	0.12894	0.513121	monophasic	73	0.209169	0.56184	monophasic/tolerance	1
	Rap1 signaling pathway	rno04015	213	28	0.131455	0.540246	monophasic	44	0.206573	0.666468	monophasic/tolerance	1
	TGF-beta signaling pathway	rno04350	93	11	0.11828	0.467178	biphasic	23	0.247312	0.543539	monophasic/tolerance	1
	VEGF signaling pathway	rno04370	58	14	0.241379	0.569002	monophasic/biphasic	20	0.344828	0.826844	monophasic/tolerance	2
	Transport and catabolism
	Autophagy - animal	rno04140	134	16	0.119403	0.701091	monophasic	45	0.335821	0.592241	tolerance	1
	Peroxisome	rno04146	88	11	0.125	0.469571	monophasic	24	0.272727	0.773891	monophasic/tolerance	1

## Sheet: Manuscript Figure 4
Illustrated table capturing the summarized responses of each of the 29 significant pathways common to the acute and chronic muscle analyses. The consistent response types are indicative of likely common effects of MPL across metabolic and signaling pathways. The details of these dynamics are included in Supplementary Table D.
	Pathway	Pathway Category	Acute Type		Chronic Type
	Prolactin signaling pathway	Endocrine system	monophasic		biphasic/tolerance
	GnRH signaling pathway	Endocrine system	monophasic		biphasic/tolerance
	FoxO signaling pathway	Signal transduction	monophasic		biphasic/tolerance
	Arginine and proline metabolism	Amino acid metabolism	monophasic		monophasic/tolerance
	Glutathione metabolism	Amino acid metabolism	monophasic		monophasic/tolerance
	Apoptosis	Cell growth and death	monophasic		monophasic/tolerance
	Cellular senescence	Cell growth and death	monophasic		monophasic/tolerance
	Regulation of actin cytoskeleton	Cell motility	monophasic		monophasic/tolerance
	Glucagon signaling pathway	Endocrine system	monophasic		monophasic/tolerance
	Insulin signaling pathway	Endocrine system	monophasic		monophasic/tolerance
	Oxytocin signaling pathway	Endocrine system	monophasic		monophasic/tolerance
	PPAR signaling pathway	Endocrine system	monophasic		monophasic/tolerance
	TGF-beta signaling pathway	Signal transduction	biphasic		monophasic/tolerance
	cGMP-PKG signaling pathway	Signal transduction	monophasic		monophasic/tolerance
	HIF-1 signaling pathway	Signal transduction	monophasic		monophasic/tolerance
	PI3K-Akt signaling pathway	Signal transduction	monophasic		monophasic/tolerance
	Rap1 signaling pathway	Signal transduction	monophasic		monophasic/tolerance
	Peroxisome	Transport and catabolism	monophasic		monophasic/tolerance
	Ferroptosis	Cell growth and death	monophasic		tolerance
	Proteasome	Folding, sorting and degradation	biphasic		tolerance
	Fatty acid degradation	Lipid metabolism	biphasic		tolerance
	Thyroid hormone signaling pathway	Endocrine system	monophasic		tolerance
	Fatty acid metabolism	Lipid metabolism	monophasic		tolerance
	AMPK signaling pathway	Signal transduction	monophasic		tolerance
	ErbB signaling pathway	Signal transduction	monophasic		tolerance
	Autophagy - animal	Transport and catabolism	monophasic		tolerance
	Adipocytokine signaling pathway	Endocrine system	monophasic/biphasic		tolerance
	MAPK signaling pathway	Signal transduction	monophasic/biphasic		monophasic/tolerance
	VEGF signaling pathway	Signal transduction	monophasic/biphasic		monophasic/tolerance

## Sheet: STA KEGG Rat PWs
KEGG Pathway ID	Pathway	Pathway Subgroup	Pathway Group	Selected for Analysis due to Relevance to Muscle Tissue	Notes
04210	Apoptosis	Cell growth and death	Cellular Processes	1
04215	Apoptosis - multiple species	Cell growth and death	Cellular Processes	1
04110	Cell cycle	Cell growth and death	Cellular Processes	1
04218	Cellular senescence	Cell growth and death	Cellular Processes	1
04216	Ferroptosis	Cell growth and death	Cellular Processes	1
04217	Necroptosis	Cell growth and death	Cellular Processes	1
04115	p53 signaling pathway	Cell growth and death	Cellular Processes	1
04810	Regulation of actin cytoskeleton	Cell motility	Cellular Processes	1
04140	Autophagy - animal	Transport and catabolism	Cellular Processes	1
04136	Autophagy - other	Transport and catabolism	Cellular Processes	1
04144	Endocytosis	Transport and catabolism	Cellular Processes	1
04142	Lysosome	Transport and catabolism	Cellular Processes	1
04137	Mitophagy - animal	Transport and catabolism	Cellular Processes	1
04146	Peroxisome	Transport and catabolism	Cellular Processes	1
04145	Phagosome	Transport and catabolism	Cellular Processes	1
02010	ABC transporters	Membrane transport	Environmental Information Processing	1
04152	AMPK signaling pathway	Signal transduction	Environmental Information Processing	1
04371	Apelin signaling pathway	Signal transduction	Environmental Information Processing	1
04020	Calcium signaling pathway	Signal transduction	Environmental Information Processing	1
04024	cAMP signaling pathway	Signal transduction	Environmental Information Processing	1
04022	cGMP-PKG signaling pathway	Signal transduction	Environmental Information Processing	1
04012	ErbB signaling pathway	Signal transduction	Environmental Information Processing	1
04068	FoxO signaling pathway	Signal transduction	Environmental Information Processing	1
04340	Hedgehog signaling pathway	Signal transduction	Environmental Information Processing	1
04066	HIF-1 signaling pathway	Signal transduction	Environmental Information Processing	1
04390	Hippo signaling pathway	Signal transduction	Environmental Information Processing	1
04392	Hippo signaling pathway - multiple species	Signal transduction	Environmental Information Processing	1
04630	Jak-STAT signaling pathway	Signal transduction	Environmental Information Processing	1
04010	MAPK signaling pathway	Signal transduction	Environmental Information Processing	1
04150	mTOR signaling pathway	Signal transduction	Environmental Information Processing	1
04064	NF-kappa B signaling pathway	Signal transduction	Environmental Information Processing	1
04330	Notch signaling pathway	Signal transduction	Environmental Information Processing	1
04070	Phosphatidylinositol signaling system	Signal transduction	Environmental Information Processing	1
04072	Phospholipase D signaling pathway	Signal transduction	Environmental Information Processing	1
04151	PI3K-Akt signaling pathway	Signal transduction	Environmental Information Processing	1
04015	Rap1 signaling pathway	Signal transduction	Environmental Information Processing	1
04014	Ras signaling pathway	Signal transduction	Environmental Information Processing	1
04071	Sphingolipid signaling pathway	Signal transduction	Environmental Information Processing	1
04350	TGF-beta signaling pathway	Signal transduction	Environmental Information Processing	1
04668	TNF signaling pathway	Signal transduction	Environmental Information Processing	1
04370	VEGF signaling pathway	Signal transduction	Environmental Information Processing	1
04310	Wnt signaling pathway	Signal transduction	Environmental Information Processing	1
04514	Cell adhesion molecules (CAMs)	Signaling molecules and interaction	Environmental Information Processing	1
04060	Cytokine-cytokine receptor interaction	Signaling molecules and interaction	Environmental Information Processing	1
04512	ECM-receptor interaction	Signaling molecules and interaction	Environmental Information Processing	1
04080	Neuroactive ligand-receptor interaction	Signaling molecules and interaction	Environmental Information Processing	1
03050	Proteasome	Folding, sorting and degradation	Genetic Information Processing	1
03060	Protein export	Folding, sorting and degradation	Genetic Information Processing	1
04141	Protein processing in endoplasmic reticulum	Folding, sorting and degradation	Genetic Information Processing	1
03018	RNA degradation	Folding, sorting and degradation	Genetic Information Processing	1
04130	SNARE interactions in vesicular transport	Folding, sorting and degradation	Genetic Information Processing	1
04122	Sulfur relay system	Folding, sorting and degradation	Genetic Information Processing	1
04120	Ubiquitin mediated proteolysis	Folding, sorting and degradation	Genetic Information Processing	1
03410	Base excision repair	Replication and repair	Genetic Information Processing	1
03030	DNA replication	Replication and repair	Genetic Information Processing	1
03460	Fanconi anemia pathway	Replication and repair	Genetic Information Processing	1
03440	Homologous recombination	Replication and repair	Genetic Information Processing	1
03430	Mismatch repair	Replication and repair	Genetic Information Processing	1
03450	Non-homologous end-joining	Replication and repair	Genetic Information Processing	1
03420	Nucleotide excision repair	Replication and repair	Genetic Information Processing	1
03022	Basal transcription factors	Transcription	Genetic Information Processing	1
03020	RNA polymerase	Transcription	Genetic Information Processing	1
03040	Spliceosome	Transcription	Genetic Information Processing	1
00970	Aminoacyl-tRNA biosynthesis	Translation	Genetic Information Processing	1
03015	mRNA surveillance pathway	Translation	Genetic Information Processing	1
03010	Ribosome	Translation	Genetic Information Processing	1
03008	Ribosome biogenesis in eukaryotes	Translation	Genetic Information Processing	1
03013	RNA transport	Translation	Genetic Information Processing	1
00250	Alanine, aspartate and glutamate metabolism	Amino acid metabolism	Metabolism	1
00330	Arginine and proline metabolism	Amino acid metabolism	Metabolism	1
00220	Arginine biosynthesis	Amino acid metabolism	Metabolism	1
01230	Biosynthesis of amino acids	Amino acid metabolism	Metabolism	1	Changed from "Global and overview maps" manually
00270	Cysteine and methionine metabolism	Amino acid metabolism	Metabolism	1
00260	Glycine, serine and threonine metabolism	Amino acid metabolism	Metabolism	1
00340	Histidine metabolism	Amino acid metabolism	Metabolism	1
00310	Lysine degradation	Amino acid metabolism	Metabolism	1
00360	Phenylalanine metabolism	Amino acid metabolism	Metabolism	1
00400	Phenylalanine, tyrosine and tryptophan biosynthesis	Amino acid metabolism	Metabolism	1
00380	Tryptophan metabolism	Amino acid metabolism	Metabolism	1
00350	Tyrosine metabolism	Amino acid metabolism	Metabolism	1
00290	Valine, leucine and isoleucine biosynthesis	Amino acid metabolism	Metabolism	1
00280	Valine, leucine and isoleucine degradation	Amino acid metabolism	Metabolism	1
00232	Caffeine metabolism	Biosynthesis of other secondary metabolites	Metabolism	1
00524	Neomycin, kanamycin and gentamicin biosynthesis	Biosynthesis of other secondary metabolites	Metabolism	1
01210	2-Oxocarboxylic acid metabolism	Carbohydrate metabolism	Metabolism	1	Changed from "Global and overview maps" manually
00520	Amino sugar and nucleotide sugar metabolism	Carbohydrate metabolism	Metabolism	1
00053	Ascorbate and aldarate metabolism	Carbohydrate metabolism	Metabolism	1
00650	Butanoate metabolism	Carbohydrate metabolism	Metabolism	1
01200	Carbon metabolism	Carbohydrate metabolism	Metabolism	1	Changed from "Global and overview maps" manually
00020	Citrate cycle (TCA cycle)	Carbohydrate metabolism	Metabolism	1
00051	Fructose and mannose metabolism	Carbohydrate metabolism	Metabolism	1
00052	Galactose metabolism	Carbohydrate metabolism	Metabolism	1
00010	Glycolysis / Gluconeogenesis	Carbohydrate metabolism	Metabolism	1
00630	Glyoxylate and dicarboxylate metabolism	Carbohydrate metabolism	Metabolism	1
00562	Inositol phosphate metabolism	Carbohydrate metabolism	Metabolism	1
00040	Pentose and glucuronate interconversions	Carbohydrate metabolism	Metabolism	1
00030	Pentose phosphate pathway	Carbohydrate metabolism	Metabolism	1
00640	Propanoate metabolism	Carbohydrate metabolism	Metabolism	1
00620	Pyruvate metabolism	Carbohydrate metabolism	Metabolism	1
00500	Starch and sucrose metabolism	Carbohydrate metabolism	Metabolism	1
00910	Nitrogen metabolism	Energy metabolism	Metabolism	1
00190	Oxidative phosphorylation	Energy metabolism	Metabolism	1
00920	Sulfur metabolism	Energy metabolism	Metabolism	1
00532	Glycosaminoglycan biosynthesis - chondroitin sulfate / dermatan sulfate	Glycan biosynthesis and metabolism	Metabolism	1
00534	Glycosaminoglycan biosynthesis - heparan sulfate / heparin	Glycan biosynthesis and metabolism	Metabolism	1
00533	Glycosaminoglycan biosynthesis - keratan sulfate	Glycan biosynthesis and metabolism	Metabolism	1
00531	Glycosaminoglycan degradation	Glycan biosynthesis and metabolism	Metabolism	1
00604	Glycosphingolipid biosynthesis - ganglio series	Glycan biosynthesis and metabolism	Metabolism	1
00603	Glycosphingolipid biosynthesis - globo and isoglobo series	Glycan biosynthesis and metabolism	Metabolism	1
00601	Glycosphingolipid biosynthesis - lacto and neolacto series	Glycan biosynthesis and metabolism	Metabolism	1
00563	Glycosylphosphatidylinositol (GPI)-anchor biosynthesis	Glycan biosynthesis and metabolism	Metabolism	1
00515	Mannose type O-glycan biosynthesis	Glycan biosynthesis and metabolism	Metabolism	1
00512	Mucin type O-glycan biosynthesis	Glycan biosynthesis and metabolism	Metabolism	1
00510	N-Glycan biosynthesis	Glycan biosynthesis and metabolism	Metabolism	1
00511	Other glycan degradation	Glycan biosynthesis and metabolism	Metabolism	1
00514	Other types of O-glycan biosynthesis	Glycan biosynthesis and metabolism	Metabolism	1
00592	alpha-Linolenic acid metabolism	Lipid metabolism	Metabolism	1
00590	Arachidonic acid metabolism	Lipid metabolism	Metabolism	1
01040	Biosynthesis of unsaturated fatty acids	Lipid metabolism	Metabolism	1
00565	Ether lipid metabolism	Lipid metabolism	Metabolism	1
00061	Fatty acid biosynthesis	Lipid metabolism	Metabolism	1
00071	Fatty acid degradation	Lipid metabolism	Metabolism	1
00062	Fatty acid elongation	Lipid metabolism	Metabolism	1
01212	Fatty acid metabolism	Lipid metabolism	Metabolism	1	Changed from "Global and overview maps" manually
00561	Glycerolipid metabolism	Lipid metabolism	Metabolism	1
00564	Glycerophospholipid metabolism	Lipid metabolism	Metabolism	1
00591	Linoleic acid metabolism	Lipid metabolism	Metabolism	1
00120	Primary bile acid biosynthesis	Lipid metabolism	Metabolism	1
00600	Sphingolipid metabolism	Lipid metabolism	Metabolism	1
00100	Steroid biosynthesis	Lipid metabolism	Metabolism	1
00140	Steroid hormone biosynthesis	Lipid metabolism	Metabolism	1
00072	Synthesis and degradation of ketone bodies	Lipid metabolism	Metabolism	1
00780	Biotin metabolism	Metabolism of cofactors and vitamins	Metabolism	1
00790	Folate biosynthesis	Metabolism of cofactors and vitamins	Metabolism	1
00785	Lipoic acid metabolism	Metabolism of cofactors and vitamins	Metabolism	1
00760	Nicotinate and nicotinamide metabolism	Metabolism of cofactors and vitamins	Metabolism	1
00670	One carbon pool by folate	Metabolism of cofactors and vitamins	Metabolism	1
00770	Pantothenate and CoA biosynthesis	Metabolism of cofactors and vitamins	Metabolism	1
00860	Porphyrin and chlorophyll metabolism	Metabolism of cofactors and vitamins	Metabolism	1
00830	Retinol metabolism	Metabolism of cofactors and vitamins	Metabolism	1
00740	Riboflavin metabolism	Metabolism of cofactors and vitamins	Metabolism	1
00730	Thiamine metabolism	Metabolism of cofactors and vitamins	Metabolism	1
00130	Ubiquinone and other terpenoid-quinone biosynthesis	Metabolism of cofactors and vitamins	Metabolism	1
00750	Vitamin B6 metabolism	Metabolism of cofactors and vitamins	Metabolism	1
00410	beta-Alanine metabolism	Metabolism of other amino acids	Metabolism	1
00472	D-Arginine and D-ornithine metabolism	Metabolism of other amino acids	Metabolism	1
00471	D-Glutamine and D-glutamate metabolism	Metabolism of other amino acids	Metabolism	1
00480	Glutathione metabolism	Metabolism of other amino acids	Metabolism	1
00440	Phosphonate and phosphinate metabolism	Metabolism of other amino acids	Metabolism	1
00450	Selenocompound metabolism	Metabolism of other amino acids	Metabolism	1
00430	Taurine and hypotaurine metabolism	Metabolism of other amino acids	Metabolism	1
00900	Terpenoid backbone biosynthesis	Metabolism of terpenoids and polyketides	Metabolism	1
00230	Purine metabolism	Nucleotide metabolism	Metabolism	1
00240	Pyrimidine metabolism	Nucleotide metabolism	Metabolism	1
00982	Drug metabolism - cytochrome P450	Xenobiotics biodegradation and metabolism	Metabolism	1
00983	Drug metabolism - other enzymes	Xenobiotics biodegradation and metabolism	Metabolism	1
00980	Metabolism of xenobiotics by cytochrome P450	Xenobiotics biodegradation and metabolism	Metabolism	1
04920	Adipocytokine signaling pathway	Endocrine system	Organismal Systems	1
04925	Aldosterone synthesis and secretion	Endocrine system	Organismal Systems	1
04927	Cortisol synthesis and secretion	Endocrine system	Organismal Systems	1
04915	Estrogen signaling pathway	Endocrine system	Organismal Systems	1
04922	Glucagon signaling pathway	Endocrine system	Organismal Systems	1
04912	GnRH signaling pathway	Endocrine system	Organismal Systems	1
04911	Insulin secretion	Endocrine system	Organismal Systems	1
04910	Insulin signaling pathway	Endocrine system	Organismal Systems	1
04916	Melanogenesis	Endocrine system	Organismal Systems	1
04913	Ovarian steroidogenesis	Endocrine system	Organismal Systems	1
04921	Oxytocin signaling pathway	Endocrine system	Organismal Systems	1
04928	Parathyroid hormone synthesis, secretion and action	Endocrine system	Organismal Systems	1
03320	PPAR signaling pathway	Endocrine system	Organismal Systems	1
04914	Progesterone-mediated oocyte maturation	Endocrine system	Organismal Systems	1
04917	Prolactin signaling pathway	Endocrine system	Organismal Systems	1
04923	Regulation of lipolysis in adipocytes	Endocrine system	Organismal Systems	1
04924	Renin secretion	Endocrine system	Organismal Systems	1
04614	Renin-angiotensin system	Endocrine system	Organismal Systems	1
04919	Thyroid hormone signaling pathway	Endocrine system	Organismal Systems	1
04918	Thyroid hormone synthesis	Endocrine system	Organismal Systems	1
04713	Circadian entrainment	Environmental adaptation	Organismal Systems	1
04710	Circadian rhythm	Environmental adaptation	Organismal Systems	1
05221	Acute myeloid leukemia	Cancers: Specific types	Human Diseases	0
04520	Adherens junction	Cellular community - eukaryotes	Cellular Processes	0
04261	Adrenergic signaling in cardiomyocytes	Circulatory system	Organismal Systems	0
05143	African trypanosomiasis	Infectious diseases: Parasitic	Human Diseases	0
04933	AGE-RAGE signaling pathway in diabetic complications	Endocrine and metabolic diseases	Human Diseases	0
05034	Alcoholism	Substance dependence	Human Diseases	0
04960	Aldosterone-regulated sodium reabsorption	Excretory system	Organismal Systems	0
05330	Allograft rejection	Immune diseases	Human Diseases	0
05010	Alzheimer disease	Neurodegenerative diseases	Human Diseases	0
05146	Amoebiasis	Infectious diseases: Parasitic	Human Diseases	0
05031	Amphetamine addiction	Substance dependence	Human Diseases	0
05014	Amyotrophic lateral sclerosis (ALS)	Neurodegenerative diseases	Human Diseases	0
01523	Antifolate resistance	Drug resistance: Antineoplastic	Human Diseases	0
04612	Antigen processing and presentation	Immune system	Organismal Systems	0	Protein antigen ingested by antigen-presenting cell, processed, and presented on surface of APC for recognition by lympohocytes (i.e. T cells)
05412	Arrhythmogenic right ventricular cardiomyopathy (ARVC)	Cardiovascular diseases	Human Diseases	0
05310	Asthma	Immune diseases	Human Diseases	0
05320	Autoimmune thyroid disease	Immune diseases	Human Diseases	0
04360	Axon guidance	Development	Organismal Systems	0
04662	B cell receptor signaling pathway	Immune system	Organismal Systems	0	Adaptive immunity function, produce and secrete antibody molecules
05100	Bacterial invasion of epithelial cells	Infectious diseases: Bacterial	Human Diseases	0
05217	Basal cell carcinoma	Cancers: Specific types	Human Diseases	0
04976	Bile secretion	Digestive system	Organismal Systems	0
05219	Bladder cancer	Cancers: Specific types	Human Diseases	0
05224	Breast cancer	Cancers: Specific types	Human Diseases	0
04973	Carbohydrate digestion and absorption	Digestive system	Organismal Systems	0
04260	Cardiac muscle contraction	Circulatory system	Organismal Systems	0
05230	Central carbon metabolism in cancer	Cancers: Overview	Human Diseases	0
05142	Chagas disease (American trypanosomiasis)	Infectious diseases: Parasitic	Human Diseases	0
05204	Chemical carcinogenesis	Cancers: Overview	Human Diseases	0
04062	Chemokine signaling pathway	Immune system	Organismal Systems	0	Cheomkine signaling within Eosinophils, neutrophils, macrophages, and T lymphocytes
04979	Cholesterol metabolism	Digestive system	Organismal Systems	0
05231	Choline metabolism in cancer	Cancers: Overview	Human Diseases	0
04725	Cholinergic synapse	Nervous system	Organismal Systems	0
05220	Chronic myeloid leukemia	Cancers: Specific types	Human Diseases	0
05030	Cocaine addiction	Substance dependence	Human Diseases	0
04966	Collecting duct acid secretion	Excretory system	Organismal Systems	0
05210	Colorectal cancer	Cancers: Specific types	Human Diseases	0
04610	Complement and coagulation cascades	Immune system	Organismal Systems	0	Proteolytic cascade in blood plasma and mediator of innate immunity - nonspecific defense mechanism against pathogens
04625	C-type lectin receptor signaling pathway	Immune system	Organismal Systems	0	CLRs stimulate intracellular signaling cascades (in Th cells) that induce the production of inflammatory cytokines and chemokines, consequently triggering innate and adaptive immunity to pathogens.
04934	Cushing syndrome	Endocrine and metabolic diseases	Human Diseases	0
04623	Cytosolic DNA-sensing pathway	Immune system	Organismal Systems	0	Mechanism of detection of foreign DNA in cells (pathway is not cell specific, but we are not looking at the effect due to an invading species
05414	Dilated cardiomyopathy (DCM)	Cardiovascular diseases	Human Diseases	0
04728	Dopaminergic synapse	Nervous system	Organismal Systems	0
01521	EGFR tyrosine kinase inhibitor resistance	Drug resistance: Antineoplastic	Human Diseases	0
04961	Endocrine and other factor-regulated calcium reabsorption	Excretory system	Organismal Systems	0
01522	Endocrine resistance	Drug resistance: Antineoplastic	Human Diseases	0
05213	Endometrial cancer	Cancers: Specific types	Human Diseases	0
05169	Epstein-Barr virus infection	Infectious diseases: Viral	Human Diseases	0
04975	Fat digestion and absorption	Digestive system	Organismal Systems	0
04664	Fc epsilon RI signaling pathway	Immune system	Organismal Systems	0	Located in Mast cells which are present in connective tissue surrounding muscle tissue, but not muscle tissue itself
04666	Fc gamma R-mediated phagocytosis	Immune system	Organismal Systems	0	Specialized cell types including macrophages, neutrophils, and monocytes take part in this process in higher organisms
05418	Fluid shear stress and atherosclerosis	Cardiovascular diseases	Human Diseases	0
04510	Focal adhesion	Cellular community - eukaryotes	Cellular Processes	0				179
04727	GABAergic synapse	Nervous system	Organismal Systems	0
04540	Gap junction	Cellular community - eukaryotes	Cellular Processes	0
04971	Gastric acid secretion	Digestive system	Organismal Systems	0
05226	Gastric cancer	Cancers: Specific types	Human Diseases	0
05214	Glioma	Cancers: Specific types	Human Diseases	0
04724	Glutamatergic synapse	Nervous system	Organismal Systems	0
05332	Graft-versus-host disease	Immune diseases	Human Diseases	0
04640	Hematopoietic cell lineage	Immune system	Organismal Systems	0
05161	Hepatitis B	Infectious diseases: Viral	Human Diseases	0
05160	Hepatitis C	Endocrine and metabolic diseases	Human Diseases	0
05225	Hepatocellular carcinoma	Cancers: Specific types	Human Diseases	0
05168	Herpes simplex infection	Infectious diseases: Viral	Human Diseases	0
05163	Human cytomegalovirus infection	Infectious diseases: Viral	Human Diseases	0
05170	Human immunodeficiency virus 1 infection	Infectious diseases: Viral	Human Diseases	0
05165	Human papillomavirus infection	Infectious diseases: Viral	Human Diseases	0
05166	Human T-cell leukemia virus 1 infection	Infectious diseases: Viral	Human Diseases	0
05016	Huntington disease	Neurodegenerative diseases	Human Diseases	0
05410	Hypertrophic cardiomyopathy (HCM)	Cardiovascular diseases	Human Diseases	0
04657	IL-17 signaling pathway	Immune system	Organismal Systems	0	Function is specialized to immune cells (T cell, Macrophage, nuocyte, Ih2 cell, MMP-type2 cell, Epithelial cell)
05321	Inflammatory bowel disease (IBD)	Immune diseases	Human Diseases	0
04750	Inflammatory mediator regulation of TRP channels	Sensory system	Organismal Systems	0
05164	Influenza A	Infectious diseases: Viral	Human Diseases	0
04931	Insulin resistance	Endocrine and metabolic diseases	Human Diseases	0
04672	Intestinal immune network for IgA production	Immune system	Organismal Systems	0
05167	Kaposi sarcoma-associated herpesvirus infection	Infectious diseases: Viral	Human Diseases	0
05134	Legionellosis	Infectious diseases: Bacterial	Human Diseases	0
05140	Leishmaniasis	Infectious diseases: Parasitic	Human Diseases	0
04670	Leukocyte transendothelial migration	Immune system	Organismal Systems	0
04211	Longevity regulating pathway	Aging	Organismal Systems	0
04213	Longevity regulating pathway - multiple species	Aging	Organismal Systems	0
04730	Long-term depression	Nervous system	Organismal Systems	0
04720	Long-term potentiation	Nervous system	Organismal Systems	0
05144	Malaria	Infectious diseases: Parasitic	Human Diseases	0
04950	Maturity onset diabetes of the young	Endocrine and metabolic diseases	Human Diseases	0
05162	Measles	Infectious diseases: Viral	Human Diseases	0
05218	Melanoma	Cancers: Specific types	Human Diseases	0
01100	Metabolic pathways	Global and overview maps	Metabolism	0
05206	MicroRNAs in cancer	Cancers: Overview	Human Diseases	0
04978	Mineral absorption	Digestive system	Organismal Systems	0
05032	Morphine addiction	Substance dependence	Human Diseases	0
04650	Natural killer cell mediated cytotoxicity	Immune system	Organismal Systems	0
04722	Neurotrophin signaling pathway	Nervous system	Organismal Systems	0
05033	Nicotine addiction	Substance dependence	Human Diseases	0
04621	NOD-like receptor signaling pathway	Immune system	Organismal Systems	0
04932	Non-alcoholic fatty liver disease (NAFLD)	Endocrine and metabolic diseases	Human Diseases	0
05223	Non-small cell lung cancer	Cancers: Specific types	Human Diseases	0
04740	Olfactory transduction	Sensory system	Organismal Systems	0
04114	Oocyte meiosis	Cell growth and death	Cellular Processes	0				Pathways Considered for Analysis of Skeletal Muscle Tissue
04380	Osteoclast differentiation	Development	Organismal Systems	0
05212	Pancreatic cancer	Cancers: Specific types	Human Diseases	0
04972	Pancreatic secretion	Digestive system	Organismal Systems	0
05012	Parkinson disease	Neurodegenerative diseases	Human Diseases	0
05200	Pathways in cancer	Cancers: Overview	Human Diseases	0
05133	Pertussis	Infectious diseases: Bacterial	Human Diseases	0
04744	Phototransduction	Sensory system	Organismal Systems	0
04611	Platelet activation	Immune system	Organismal Systems	0
01524	Platinum drug resistance	Drug resistance: Antineoplastic	Human Diseases	0
05340	Primary immunodeficiency	Immune diseases	Human Diseases	0
05020	Prion diseases	Neurodegenerative diseases	Human Diseases	0
05215	Prostate cancer	Cancers: Specific types	Human Diseases	0
04974	Protein digestion and absorption	Digestive system	Organismal Systems	0
05205	Proteoglycans in cancer	Cancers: Overview	Human Diseases	0
04964	Proximal tubule bicarbonate reclamation	Excretory system	Organismal Systems	0
04926	Relaxin signaling pathway	Endocrine system	Organismal Systems	0	Hormone to dilate the uterus for birth
05211	Renal cell carcinoma	Cancers: Specific types	Human Diseases	0
04723	Retrograde endocannabinoid signaling	Nervous system	Organismal Systems	0
05323	Rheumatoid arthritis	Immune diseases	Human Diseases	0
04622	RIG-I-like receptor signaling pathway	Immune system	Organismal Systems	0
04970	Salivary secretion	Digestive system	Organismal Systems	0
05132	Salmonella infection	Infectious diseases: Bacterial	Human Diseases	0
04726	Serotonergic synapse	Nervous system	Organismal Systems	0
04550	Signaling pathways regulating pluripotency of stem cells	Cellular community - eukaryotes	Cellular Processes	0
05222	Small cell lung cancer	Cancers: Specific types	Human Diseases	0
05150	Staphylococcus aureus infection	Infectious diseases: Bacterial	Human Diseases	0
04721	Synaptic vesicle cycle	Nervous system	Organismal Systems	0
05322	Systemic lupus erythematosus	Immune diseases	Human Diseases	0
04660	T cell receptor signaling pathway	Immune system	Organismal Systems	0
04742	Taste transduction	Sensory system	Organismal Systems	0
04658	Th1 and Th2 cell differentiation	Immune system	Organismal Systems	0
04659	Th17 cell differentiation	Immune system	Organismal Systems	0
04714	Thermogenesis	Environmental adaptation	Organismal Systems	0	Occurs in adipose tissue
05216	Thyroid cancer	Cancers: Specific types	Human Diseases	0
04530	Tight junction	Cellular community - eukaryotes	Cellular Processes	0
04620	Toll-like receptor signaling pathway	Immune system	Organismal Systems	0
05145	Toxoplasmosis	Infectious diseases: Parasitic	Human Diseases	0
05202	Transcriptional misregulation in cancer	Cancers: Overview	Human Diseases	0
05152	Tuberculosis	Infectious diseases: Bacterial	Human Diseases	0
04940	Type I diabetes mellitus	Endocrine and metabolic diseases	Human Diseases	0
04930	Type II diabetes mellitus	Endocrine and metabolic diseases	Human Diseases	0
04270	Vascular smooth muscle contraction	Circulatory system	Organismal Systems	0
04962	Vasopressin-regulated water reabsorption	Excretory system	Organismal Systems	0
05203	Viral carcinogenesis	Cancers: Overview	Human Diseases	0
05416	Viral myocarditis	Cardiovascular diseases	Human Diseases	0
04977	Vitamin digestion and absorption	Digestive system	Organismal Systems	0

## Sheet: STB Significant Acute PWs
Significant pathways that emerged from analysis of acute response data.
Pathway Name	Pathway rno ID	Subgroup	Group	KEGG Pathway Genes	Expression Profiles in Pathway	Eqv. Unique rno to Expression Profile Genes	fc	fc p-value	Significant PAL, fp<=0.05	PAL1 fp	PAL2 fp
Fatty acid degradation	rno00071	Lipid metabolism	Metabolism	47	13	11	0.234043	4.49026e-05	1	0.441271
Purine metabolism	rno00230	Nucleotide metabolism	Metabolism	136	17	15	0.110294	0.0127642	1	0.478964
Arginine and proline metabolism	rno00330	Amino acid metabolism	Metabolism	52	10	9	0.173077	0.00225121	1	0.42351
Glycerolipid metabolism	rno00561	Lipid metabolism	Metabolism	62	9	8	0.129032	0.0224121	1	0.457188
Glycerophospholipid metabolism	rno00564	Lipid metabolism	Metabolism	99	18	13	0.131313	0.00359394	1	0.516796
Metabolism of xenobiotics by cytochrome P450	rno00980	Xenobiotics biodegradation and metabolism	Metabolism	74	11	10	0.135135	0.00826985	1	0.397887
Proteasome	rno03050	Folding, sorting and degradation	Genetic Information Processing	48	14	14	0.291667	2.24574e-07	1	0.624059
Ras signaling pathway	rno04014	Signal transduction	Environmental Information Processing	238	36	26	0.109244	0.00140586	1	0.528285
Rap1 signaling pathway	rno04015	Signal transduction	Environmental Information Processing	213	41	28	0.131455	2.64925e-05	1	0.540246
HIF-1 signaling pathway	rno04066	Signal transduction	Environmental Information Processing	107	20	16	0.149533	0.000303039	1	0.550325
FoxO signaling pathway	rno04068	Signal transduction	Environmental Information Processing	134	29	16	0.119403	0.0038874	1	0.605293
Phospholipase D signaling pathway	rno04072	Signal transduction	Environmental Information Processing	151	17	16	0.10596	0.0184422	1	0.521057
p53 signaling pathway	rno04115	Cell growth and death	Cellular Processes	74	10	9	0.121622	0.0360649	1	0.49777
Peroxisome	rno04146	Transport and catabolism	Cellular Processes	88	12	11	0.125	0.0161298	1	0.469571
PI3K-Akt signaling pathway	rno04151	Signal transduction	Environmental Information Processing	349	62	45	0.12894	1.51024e-07	1	0.513121
AMPK signaling pathway	rno04152	Signal transduction	Environmental Information Processing	127	22	16	0.125984	0.00261027	1	0.498723
Ferroptosis	rno04216	Cell growth and death	Cellular Processes	41	11	9	0.219512	0.000372291	1	0.488445
Cellular senescence	rno04218	Cell growth and death	Cellular Processes	189	30	24	0.126984	0.000166274	1	0.571212
Hedgehog signaling pathway	rno04340	Signal transduction	Environmental Information Processing	43	6	6	0.139535	0.0323218	1	0.590411
TGF-beta signaling pathway	rno04350	Signal transduction	Environmental Information Processing	93	12	11	0.11828	0.0195744	1	0.467178
VEGF signaling pathway	rno04370	Signal transduction	Environmental Information Processing	58	24	14	0.241379	2.80093e-06	1	0.569002
Hippo signaling pathway	rno04390	Signal transduction	Environmental Information Processing	157	22	18	0.11465	0.00421513	1	0.408967
ECM-receptor interaction	rno04512	Signaling molecules and interaction	Environmental Information Processing	85	17	12	0.141176	0.00276593	1	0.505772
Regulation of actin cytoskeleton	rno04810	Cell motility	Cellular Processes	223	27	21	0.0941704	0.0182367	1	0.472553
Insulin signaling pathway	rno04910	Endocrine system	Organismal Systems	138	25	18	0.130435	0.00102918	1	0.502353
GnRH signaling pathway	rno04912	Endocrine system	Organismal Systems	94	22	12	0.12766	0.00635043	1	0.596538
Prolactin signaling pathway	rno04917	Endocrine system	Organismal Systems	74	20	13	0.175676	0.000219936	1	0.612722
Thyroid hormone signaling pathway	rno04919	Endocrine system	Organismal Systems	118	23	21	0.177966	2.22655e-06	1	0.414413
Regulation of lipolysis in adipocytes	rno04923	Endocrine system	Organismal Systems	58	8	8	0.137931	0.0154399	1	0.455535
Aldosterone synthesis and secretion	rno04925	Endocrine system	Organismal Systems	100	14	12	0.12	0.0132086	1	0.390642
Glycine, serine and threonine metabolism	rno00260	Amino acid metabolism	Metabolism	40	11	8	0.2	0.00150222	2	0.379043	0.311966
Glutathione metabolism	rno00480	Metabolism of other amino acids	Metabolism	69	13	10	0.144928	0.0050289	2	0.454106	0.23173
Fatty acid metabolism	rno01212	Lipid metabolism	Metabolism	59	14	12	0.20339	8.92672e-05	2	0.341374	0.253379
PPAR signaling pathway	rno03320	Endocrine system	Organismal Systems	82	20	15	0.182927	4.50434e-05	2	0.401397	0.212038
MAPK signaling pathway	rno04010	Signal transduction	Environmental Information Processing	300	63	39	0.13	1.13135e-06	2	0.433709	0.152664
ErbB signaling pathway	rno04012	Signal transduction	Environmental Information Processing	88	16	11	0.125	0.0161298	2	0.502755	0.199449
cGMP-PKG signaling pathway	rno04022	Signal transduction	Environmental Information Processing	172	20	19	0.110465	0.00420355	2	0.323346	0.216318
cAMP signaling pathway	rno04024	Signal transduction	Environmental Information Processing	210	27	21	0.1	0.00945725	2	0.336075	0.226926
Cell cycle	rno04110	Cell growth and death	Cellular Processes	127	16	14	0.110236	0.0172503	2	0.444615	0.209481
Autophagy - animal	rno04140	Transport and catabolism	Cellular Processes	134	20	16	0.119403	0.0038874	2	0.491829	0.209262
Phagosome	rno04145	Transport and catabolism	Cellular Processes	198	23	20	0.10101	0.0114044	2	0.434135	0.169009
Apoptosis	rno04210	Cell growth and death	Cellular Processes	141	29	23	0.163121	3.49988e-06	2	0.420991	0.184851
JAK-STAT signaling pathway	rno04630	Signal transduction	Environmental Information Processing	155	22	19	0.122581	0.00122749	2	0.426115	0.190795
TNF signaling pathway	rno04668	Signal transduction	Environmental Information Processing	111	24	12	0.108108	0.0339573	2	0.499286	0.200667
Thyroid hormone synthesis	rno04918	Endocrine system	Organismal Systems	72	15	10	0.138889	0.00682263	2	0.421466	0.248868
Adipocytokine signaling pathway	rno04920	Endocrine system	Organismal Systems	74	19	14	0.189189	5.472e-05	2	0.361708	0.210922
Oxytocin signaling pathway	rno04921	Endocrine system	Organismal Systems	157	24	21	0.133758	0.000287907	2	0.398717	0.184632
Glucagon signaling pathway	rno04922	Endocrine system	Organismal Systems	103	15	11	0.106796	0.0477661	2	0.430686	0.224207
Renin secretion	rno04924	Endocrine system	Organismal Systems	72	12	12	0.166667	0.000627931	2	0.452046	0.256602

## Sheet: STC Significant Chronic PWs
Significant pathways that emerged from analysis of chronic response data.
Pathway Name	Pathway rno ID	Subgroup	Group	KEGG Pathway Genes	Expression Profiles in Pathway	Eqv. Unique rno to Expression Profile Genes	fc	fc p-value	Significant PAL, fp<=0.05	PAL1 fp	PAL2 fp	PAL3 fp
Citrate cycle (TCA cycle)	rno00020	Carbohydrate metabolism	Metabolism	33	18	16	0.484848	7.31298e-06	1	0.606076
Pentose phosphate pathway	rno00030	Carbohydrate metabolism	Metabolism	31	10	9	0.290323	0.0438074	1	0.52026
Fatty acid degradation	rno00071	Lipid metabolism	Metabolism	47	19	18	0.382979	0.000102854	1	0.70119
Arginine biosynthesis	rno00220	Amino acid metabolism	Metabolism	20	9	7	0.35	0.0242385	1	0.703948
Valine, leucine and isoleucine degradation	rno00280	Amino acid metabolism	Metabolism	56	20	20	0.357143	0.000222512	1	0.659799
Arginine and proline metabolism	rno00330	Amino acid metabolism	Metabolism	52	17	17	0.326923	0.00150751	1	0.560404
Tryptophan metabolism	rno00380	Amino acid metabolism	Metabolism	47	13	13	0.276596	0.0249644	1	0.601654
Propanoate metabolism	rno00640	Carbohydrate metabolism	Metabolism	32	12	12	0.375	0.00180821	1	0.571875
One carbon pool by folate	rno00670	Metabolism of cofactors and vitamins	Metabolism	18	6	6	0.333333	0.0456257	1	0.51198
Sulfur metabolism	rno00920	Energy metabolism	Metabolism	10	5	5	0.5	0.0107497	1	0.566277
2-Oxocarboxylic acid metabolism	rno01210	Carbohydrate metabolism	Metabolism	19	11	10	0.526316	0.000168088	1	0.648212
Fatty acid metabolism	rno01212	Lipid metabolism	Metabolism	59	20	19	0.322034	0.00150004	1	0.679575
RNA transport	rno03013	Translation	Genetic Information Processing	168	54	51	0.303571	6.5346e-07	1	0.676033
Spliceosome	rno03040	Transcription	Genetic Information Processing	138	33	31	0.224638	0.0232369	1	0.591696
Proteasome	rno03050	Folding, sorting and degradation	Genetic Information Processing	48	33	30	0.625	1.17074e-13	1	0.872457
Protein export	rno03060	Folding, sorting and degradation	Genetic Information Processing	26	9	9	0.346154	0.0119857	1	0.619515
PPAR signaling pathway	rno03320	Endocrine system	Organismal Systems	82	23	21	0.256098	0.0132848	1	0.611359
ErbB signaling pathway	rno04012	Signal transduction	Environmental Information Processing	88	27	23	0.261364	0.00717716	1	0.610306
cGMP-PKG signaling pathway	rno04022	Signal transduction	Environmental Information Processing	172	44	38	0.22093	0.0180279	1	0.526287
Phosphatidylinositol signaling system	rno04070	Signal transduction	Environmental Information Processing	98	25	24	0.244898	0.0158466	1	0.501833
Ubiquitin mediated proteolysis	rno04120	Folding, sorting and degradation	Genetic Information Processing	141	47	45	0.319149	6.71714e-07	1	0.531337
Autophagy - other	rno04136	Transport and catabolism	Cellular Processes	33	10	10	0.30303	0.0261691	1	0.668054
Mitophagy - animal	rno04137	Transport and catabolism	Cellular Processes	65	29	24	0.369231	1.56037e-05	1	0.623144
Autophagy - animal	rno04140	Transport and catabolism	Cellular Processes	134	48	45	0.335821	1.51991e-07	1	0.592241
Protein processing in endoplasmic reticulum	rno04141	Folding, sorting and degradation	Genetic Information Processing	164	65	63	0.384146	3.00651e-13	1	0.580151
mTOR signaling pathway	rno04150	Signal transduction	Environmental Information Processing	159	46	42	0.264151	0.000314928	1	0.598881
PI3K-Akt signaling pathway	rno04151	Signal transduction	Environmental Information Processing	349	87	73	0.209169	0.00484259	1	0.56184
AMPK signaling pathway	rno04152	Signal transduction	Environmental Information Processing	127	40	36	0.283465	0.000154697	1	0.580372
Apoptosis	rno04210	Cell growth and death	Cellular Processes	141	43	38	0.269504	0.000338878	1	0.551204
Wnt signaling pathway	rno04310	Signal transduction	Environmental Information Processing	160	41	35	0.21875	0.026048	1	0.551156
TGF-beta signaling pathway	rno04350	Signal transduction	Environmental Information Processing	93	24	23	0.247312	0.0192381	1	0.543539
Apelin signaling pathway	rno04371	Signal transduction	Environmental Information Processing	141	34	33	0.234043	0.0126103	1	0.609614
Prolactin signaling pathway	rno04917	Endocrine system	Organismal Systems	74	19	18	0.243243	0.0494345	1	0.476375
Thyroid hormone signaling pathway	rno04919	Endocrine system	Organismal Systems	118	33	30	0.254237	0.00421101	1	0.552365
Adipocytokine signaling pathway	rno04920	Endocrine system	Organismal Systems	74	23	20	0.27027	0.00866942	1	0.546536
Oxytocin signaling pathway	rno04921	Endocrine system	Organismal Systems	157	46	40	0.254777	0.000746147	1	0.567509
Glucagon signaling pathway	rno04922	Endocrine system	Organismal Systems	103	38	32	0.31068	4.62842e-05	1	0.582166
Glycolysis / Gluconeogenesis	rno00010	Carbohydrate metabolism	Metabolism	72	23	20	0.277778	0.00745313	2	0.627475	0.205566
Fructose and mannose metabolism	rno00051	Carbohydrate metabolism	Metabolism	39	11	11	0.282051	0.0405915	2	0.528365	0.260448
Oxidative phosphorylation	rno00190	Energy metabolism	Metabolism	143	36	34	0.237762	0.00684217	2	0.546447	0.242647
Cysteine and methionine metabolism	rno00270	Amino acid metabolism	Metabolism	49	15	15	0.306122	0.00791049	2	0.498924	0.245855
Glutathione metabolism	rno00480	Metabolism of other amino acids	Metabolism	69	22	22	0.318841	0.000548973	2	0.48476	0.234332
Pyruvate metabolism	rno00620	Carbohydrate metabolism	Metabolism	39	18	17	0.435897	2.23612e-05	2	0.539904	0.282333
Glyoxylate and dicarboxylate metabolism	rno00630	Carbohydrate metabolism	Metabolism	30	18	14	0.466667	4.71484e-05	2	0.491063	0.298608
Carbon metabolism	rno01200	Carbohydrate metabolism	Metabolism	127	49	43	0.338583	1.53726e-07	2	0.447984	0.338343
Biosynthesis of amino acids	rno01230	Amino acid metabolism	Metabolism	86	27	22	0.255814	0.0147861	2	0.472196	0.36335
Rap1 signaling pathway	rno04015	Signal transduction	Environmental Information Processing	213	48	44	0.206573	0.0336678	2	0.49387	0.172598
HIF-1 signaling pathway	rno04066	Signal transduction	Environmental Information Processing	107	41	35	0.327103	8.44917e-06	2	0.474717	0.198309
FoxO signaling pathway	rno04068	Signal transduction	Environmental Information Processing	134	45	43	0.320896	1.24119e-06	2	0.463409	0.218226
Sphingolipid signaling pathway	rno04071	Signal transduction	Environmental Information Processing	125	30	29	0.232	0.0172911	2	0.478531	0.193545
Lysosome	rno04142	Transport and catabolism	Cellular Processes	129	45	42	0.325581	7.79333e-07	2	0.58003	0.213846
Endocytosis	rno04144	Transport and catabolism	Cellular Processes	275	63	59	0.214545	0.00624711	2	0.476004	0.199955
Peroxisome	rno04146	Transport and catabolism	Cellular Processes	88	26	24	0.272727	0.00408441	2	0.437295	0.336596
Ferroptosis	rno04216	Cell growth and death	Cellular Processes	41	16	15	0.365854	0.00068072	2	0.489482	0.233244
Cellular senescence	rno04218	Cell growth and death	Cellular Processes	189	48	44	0.232804	0.00397987	2	0.506333	0.181352
Circadian rhythm	rno04710	Environmental adaptation	Organismal Systems	30	12	12	0.4	0.000931164	2	0.456585	0.290429
Regulation of actin cytoskeleton	rno04810	Cell motility	Cellular Processes	223	52	48	0.215247	0.0138744	2	0.538787	0.173473
Insulin signaling pathway	rno04910	Endocrine system	Organismal Systems	138	49	43	0.311594	2.10053e-06	2	0.561836	0.170052
GnRH signaling pathway	rno04912	Endocrine system	Organismal Systems	94	32	29	0.308511	0.000128511	2	0.540057	0.214955
MAPK signaling pathway	rno04010	Signal transduction	Environmental Information Processing	300	76	68	0.226667	0.000581948	3	0.493667	0.172973	0.140175
VEGF signaling pathway	rno04370	Signal transduction	Environmental Information Processing	58	24	20	0.344828	0.000296141	3	0.435901	0.23029	0.160652

## Sheet: STD Common PW Dynamics
Table describing the response patterns observed in the set of significant pathways common to acute and chronic dosing in muscle.
	Pathway	Pathway Category	Class	Acute 1 (monophasic)	Acute 2 (biphasic)	Acute Type	Chronic 1 (tolerance)	Chronic 2 (other)	Chronic Type
	Prolactin signaling pathway	Endocrine system	1	monophasic, peak at 10 h, return to baseline by 40 h	n/a	monophasic	tolerance, steep slope until 20 h, milder slope until peak at 90 h, return to baseline from 90 to 168 h	biphasic, first peak by 20 h, second peak by 60 h, approach new baseline through end of experiment	biphasic/tolerance
	GnRH signaling pathway	Endocrine system	1	monophasic, peak at 10 h, return to baseline by 30 h	n/a	monophasic	tolerance, steep slope until 25 h, milder slope until peak at 95 h, return to baseline from 95 to 168 h	biphasic, first peak by 25 h, followed by opposite slope toward new steady state continuously for remaining time	biphasic/tolerance
	FoxO signaling pathway	Signal transduction	1	monophasic, peak at 10 h, return to baseline by 30 h	n/a	monophasic	tolerance, steep slope until 25 h, milder slope until peak at 95 h, return to baseline from 95 to 168 h	biphasic, first peak by 15 h, second peak by 40 h, maintain new steady state from 100 h onward	biphasic/tolerance
	Arginine and proline metabolism	Amino acid metabolism	1	monophasic, peak at 5 hr, return to baseline by 20 h	n/a	monophasic	tolerance, steep slope until 25 h, milder slope until peak at 90 h, return to baseline from 90 to 168 h	chronic monophasic, steep slope until 30 h, maintain new steady state indefinitely	monophasic/tolerance
	Glutathione metabolism	Amino acid metabolism	1	monophasic, peak at 5 hr, return to baseline by 20 h	n/a	monophasic	tolerance, steep slope until 25 h, milder slope until peak at 95 h, return to baseline from 95 to 168 h	chronic monophasic, steep slop until before 5 h with small overshoot, maintain new steady state indefinitely	monophasic/tolerance
	Apoptosis	Cell growth and death	1	monophasic, peak at 10 h, return to baseline by 30 h	n/a	monophasic	tolerance, steep slope until 25 h, milder slope until peak at 95 h, return to baseline from 95 to 168 h	chronic monophasic, steep slop until before 5 h with small overshoot, maintain new steady state indefinitely	monophasic/tolerance
	Cellular senescence	Cell growth and death	1	monophasic, peak at 10 h, return to baseline by 30 h	n/a	monophasic	tolerance, steep slope until 25 h, milder slope until peak at 95 h, return to baseline from 95 to 168 h	chronic monophasic, steep slop until before 5 h with small overshoot, maintain new steady state indefinitely	monophasic/tolerance
	Regulation of actin cytoskeleton	Cell motility	1	monophasic, peak at 7 h, return to baseline by 25 h	n/a	monophasic	tolerance, steep slope until 25 h, milder slope until peak at 110 h, return to baseline from 110 to 168 h	chronic monophasic, steep slop until before 5 h with small overshoot, maintain new steady state from 40 h onward	monophasic/tolerance
	Glucagon signaling pathway	Endocrine system	1	monophasic, peak at 15 h, return to baseline by 40 h	n/a	monophasic	tolerance, steep slope until 25 h, milder slope until peak at 95 h, return to baseline from 95 to 168 h	chronic monophasic, steep slop until by 15 h with small overshoot, maintain new steady state from 50 h onward	monophasic/tolerance
	Insulin signaling pathway	Endocrine system	1	monophasic, peak at 10 h, return to baseline by 35 h	n/a	monophasic	tolerance, steep slope until 25 h, milder slope until peak at 90 h, return to baseline from 90 to 168 h	chronic monophasic, steep slop until by 10 h with small overshoot, maintain new steady state from 40 h onward	monophasic/tolerance
	Oxytocin signaling pathway	Endocrine system	1	monophasic, peak at 10 h, return to baseline by 40 h	n/a	monophasic	tolerance, steep slope until 25 h, milder slope until peak at 90 h, return to baseline from 90 to 168 h	chronic monophasic, steep slop until before 5 h with small overshoot, maintain new steady state from 40 h onward	monophasic/tolerance
	PPAR signaling pathway	Endocrine system	1	monophasic, peak at 5 hr, return to baseline by 25 h	n/a	monophasic	tolerance, steep slope until 25 h, milder slope until peak at 90 h, return to baseline from 90 to 168 h	chronic monophasic, steep slop until 20 h, maintain new steady state indefinitely	monophasic/tolerance
	TGF-beta signaling pathway	Signal transduction	1	n/a	biphasic, peak at 5 h, second peak at 25 h, approach baseline and approximately return by end of experiment	biphasic	tolerance, steep slope until 25 h, milder slope until peak at 100 h, return to baseline from 100 to 168 h	chronic monophasic, steep slope by 10 h with small overshoot, maintain new steady state from 40 h onward	monophasic/tolerance
	cGMP-PKG signaling pathway	Signal transduction	1	monophasic, peak at 5 h, return to baseline by 20 h	n/a	monophasic	tolerance, steep slope until 20 h, milder slope until peak at 110 h, return to baseline from 110 to 168 h	chronic monophasic, steep slope until before 5 h, large overshoot, approaches new steady state without settling	monophasic/tolerance
	HIF-1 signaling pathway	Signal transduction	1	monophasic, peak at 10 h, return to baseline by 30 h	n/a	monophasic	tolerance, steep slope until 25 h, milder slope until peak at 95 h, return to baseline from 95 to 168 h	chronic monophasic, steep slop until before 5 h with small overshoot, maintain new steady state from 35 h onward	monophasic/tolerance
	PI3K-Akt signaling pathway	Signal transduction	1	monophasic, peak at 8 h, return to baseline by 35 h	n/a	monophasic	tolerance, steep slope until 25 h, milder slope until peak at 90 h, return to baseline from 90 to 168 h	chronic monophasic, steep slop until before 5 h with small overshoot, maintain new steady state from 40 h onward	monophasic/tolerance
	Rap1 signaling pathway	Signal transduction	1	monophasic, peak at 10 h, return to baseline by 30 h	n/a	monophasic	tolerance, steep slope until 25 h, milder slope until peak at 95 h, return to baseline from 95 to 168 h	chronic monophasic, steep slop until by 10 h with small overshoot, maintain new steady state from 40 h onward	monophasic/tolerance
	Peroxisome	Transport and catabolism	1	monophasic, peak at 10 h, return to baseline by 30 h	n/a	monophasic	tolerance, steep slope until 25 h, milder slope until peak at 100 h, return to baseline from 100 to 168 h	chronic monophasic, steep slop until by 10 h with small overshoot, maintain new steady state from 40 h onward	monophasic/tolerance
	Ferroptosis	Cell growth and death	1	monophasic, peak at 10 h, return to baseline by 30 h	n/a	monophasic	tolerance, steep slope until 25 h, milder slope until peak at 85 h, return to baseline from 85 to 168 h	n/a	tolerance
	Proteasome	Folding, sorting and degradation	1	n/a	biphasic, first peak at 5 hr, second peak at 20 hr, return to baseline 50 h	biphasic	tolerance, steep slope until 20 h, milder slope until peak at 90 h, return to baseline from 90 to 168 h	n/a	tolerance
	Fatty acid degradation	Lipid metabolism	1	n/a	biphasic, first peak at 5 hr, second peak at 20 hr, return to baseline 60 h	biphasic	tolerance, steep slope until 25 h, milder slope until peak at 85 h, return to baseline from 85 to 168 h	n/a	tolerance
	Thyroid hormone signaling pathway	Endocrine system	1	monophasic, peak at 10 h, return to baseline by 30 h	n/a	monophasic	tolerance, steep slope until 25 h, milder slope until peak at 110 h, return to baseline from 110 to 168 h	n/a	tolerance
	Fatty acid metabolism	Lipid metabolism	1	monophasic, peak at 10 h, return to baseline by 30 h	n/a	monophasic	tolerance, steep slope until 25 h, milder slope until peak at 90 h, return to baseline from 90 to 168 h	n/a	tolerance
	AMPK signaling pathway	Signal transduction	1	monophasic, peak at 10 h, return to baseline by 40 h	n/a	monophasic	tolerance, steep slope until 20 h, milder slope until peak at 85 h, return to baseline from 85 to 168 h	n/a	tolerance
	ErbB signaling pathway	Signal transduction	1	monophasic, peak at 10 h, return to baseline by 30 h	n/a	monophasic	tolerance, steep slope until 25 h, milder slope until peak at 85 h, return to baseline from 85 to 168 h	n/a	tolerance
	Autophagy - animal	Transport and catabolism	1	monophasic, peak at 10 h, return to baseline by 30 h	n/a	monophasic	tolerance, steep slope until 25 h, milder slope until peak at 120 h, return to baseline from 120 to 168 h	n/a	tolerance
	Adipocytokine signaling pathway	Endocrine system	2	monophasic, peak at 10 hr, return to baseline by 20 h	biphasic, peak before 5 hr, second peak by 18 hr, return to baseline 50 h	monophasic/biphasic	tolerance, steep slope until 25 h, milder slope until peak at 90 h, return to baseline from 90 to 168 h	n/a	tolerance
	MAPK signaling pathway	Signal transduction	2	monophasic, peak at 5 hr, return to baseline by 25 h	biphasic, peark before 5 h, second peak by 15 h, return to baseline by 40 h	monophasic/biphasic	tolerance, steep slope until 25 h, milder slope until peak at 90 h, return to baseline from 90 to 168 h	chronic monophasic, steep slope until 10 h with overshoot peak, return to new steady state by 50 h	monophasic/tolerance
	VEGF signaling pathway	Signal transduction	2	monophasic, peak at 10 h, return to baseline by 30 h	biphasic, peak before 5 h, second peak at 18 h, return to baseline by 40 h	monophasic/biphasic	tolerance, steep slope until 25 h, milder slope until peak at 90 h, return to baseline from 90 to 168 h	chronic monophasic, steep slope until 15 h with overshoot peak, return to new steady state by 45 h	monophasic/tolerance
